# Supplementary material for: Histone Deacetylases Cooperate with NF-κB to Support the Immediate Migratory Response after Zebrafish Pronephros Injury
Source: Int J Mol Sci. 2022 Aug 24;23(17):9582. doi: 10.3390/ijms23179582 (PMC9455417; doi:10.3390/ijms23179582)
Supplement: Supplementary file 1 [file ijms-23-09582-s001.zip]

Archive with 3 entries (3 files):
- Movie S1 - control MO.mp4
- Movie S2 - hdac6 TBM.mp4
- Supplemental_Figures_AKI_HDAC.pdf
